# Supplementary material for: ΔNp63 to TAp63 expression ratio as a potential molecular marker for cervical cancer prognosis
Source: PLoS One. 2019 Apr 11;14(4):e0214867. doi: 10.1371/journal.pone.0214867 (PMC6459502; doi:10.1371/journal.pone.0214867)
Supplement: S1 Table — (XLSX) [file pone.0214867.s003.xlsx]

## Sheet: Sheet1
Supporting information S1 Table. Oligonucleotide primers used in this study
Target gene		Sequence	PCR product (bp)	NCBI accession number
TAp63a	Forward primer	5′-TGTATCCGCATGCAGGACT-3′
	Reverse primer	5′-CTGTGTTATAGGGACTGGTGGAC-3′	127	NM_003722.4
	Probe	FAM-TCCTGAACAGCATGGACCAGCA-BHQ1
ΔNp63	Forward primer	5′-AGTGAGCCACAGTACACG-3′
	Reverse primer	5′-CCTGAACAGCATGGACCAGCAG-3′	97	NM_001114980.1
	Probe	FAM-CCCTATAACACAGACCACG-BHQ1
a, TAp63 primer sequence reference: Suarez-Carrmona et al, 2014.
